# Supplementary material for: Intranasal Mucoadhesive In Situ Gel of Glibenclamide-Loaded Bilosomes for Enhanced Therapeutic Drug Delivery to the Brain
Source: Pharmaceutics. 2025 Feb 4;17(2):193. doi: 10.3390/pharmaceutics17020193 (PMC11859129; doi:10.3390/pharmaceutics17020193)
Supplement: Supplementary file 1 [file pharmaceutics-17-00193-s001.zip]

Archive with 3 entries (3 files):
- Chromatograms for in vivo brain distribution data.pdf
- Supplementary Figure S1.jpg
- Supplementary Table 1.pdf
